# Supplementary material for: Therapeutic Effect of Buyang Huanwu Decoction on the Gut Microbiota and Hippocampal Metabolism in a Rat Model of Cerebral Ischemia
Source: Front Cell Infect Microbiol. 2022 Jun 14;12:873096. doi: 10.3389/fcimb.2022.873096 (PMC9237419; doi:10.3389/fcimb.2022.873096)
Supplement: Supplementary file 2 [file Table_2.xlsx]

## Sheet: Sheet1
Relative abundances of differentially abundant bacterial taxa across the three groups at the family level
Taxon	Test-Statistic	P	FDR_P	Bonferroni_P	Con_mean	Mod_mean	BHD_mean
Rhodobacteraceae	20.5157	3.50814e-05	0.000734711	0.00487631	0.000268796	0.000794303	2.33624e-05
Arcobacteraceae	19.7366	5.17901e-05	0.000899853	0.00719882	1.32024e-05	0.000809773	0.000307655
Halieaceae	16.3532	0.000281155	0.00355277	0.0390805	4.5653e-05	8.7452e-05	0
Vibrionaceae	15.86	0.000359786	0.00373666	0.0500103	7.43449e-05	0.000395245	5.80041e-05
Enterobacteriaceae	15.335	0.000467786	0.00373666	0.0650222	0.00154934	0.0694508	0.0241719
Brevinemataceae	12.9072	0.00157481	0.0106362	0.218899	1.97426e-05	7.59917e-05	2.24768e-05
Shewanellaceae	12.6405	0.0017995	0.011071	0.25013	1.11642e-05	3.81624e-05	0
P3OB-42	12.6048	0.00183189	0.011071	0.254633	4.35614e-06	2.11836e-06	5.63428e-05
Rhizobiaceae	12.0259	0.00244684	0.0141713	0.340111	2.63636e-05	2.52874e-05	7.31371e-05
Clostridiaceae_1	11.585	0.00305035	0.0154042	0.423998	0.000644153	0.000740738	8.58104e-05
Clade_I	10.5959	0.00500194	0.0223472	0.69527	2.42299e-05	5.69714e-05	2.07561e-05
Streptococcaceae	10.545	0.00513077	0.0223472	0.713177	0.000971226	0.00308437	0.00196068
Clostridiales_vadinBB60_group	10.5396	0.00514468	0.0223472	0.715111	0.0011505	9.66011e-05	0.000172539
Enterococcaceae	10.4761	0.00531061	0.0223689	0.738175	1.11844e-05	0.000137729	8.55277e-05
Rikenellaceae	10.115	0.00636144	0.0260071	0.884241	0.00307247	0.0014006	0.00293805
Fusobacteriaceae	9.85066	0.00726034	0.028033	1	3.04684e-05	1.92279e-05	6.74269e-05
Akkermansiaceae	8.93761	0.011461	0.0419231	1	2.49715e-05	0.000204882	0.000158945
Ambiguous_taxa	8.645	0.0132667	0.0472838	1	0.000120057	9.33834e-05	0.000191858
Micrococcaceae	8.105	0.0173789	0.0603916	1	6.23946e-05	0.000159953	0.00015062
Lactobacillaceae	7.44	0.024234	0.0802029	1	0.1315	0.0483524	0.0659744
Christensenellaceae	7.44	0.024234	0.0802029	1	0.000950239	0.0053754	0.00159897
Desulfovibrionaceae	7.28	0.0262523	0.0829335	1	0.00461952	0.0117127	0.0105177
Peptococcaceae	7.215	0.0271196	0.0837693	1	0.000185491	0.000546527	0.000328246
Aerococcaceae	6.93966	0.0311224	0.0940438	1	3.79446e-05	0	4.15462e-06
Sulfurovaceae	6.84713	0.0325961	0.0964012	1	1.7704e-05	2.92818e-05	0
Acidaminococcaceae	6.66207	0.0357561	0.103544	1	0	6.15745e-05	3.51821e-05
Pseudonocardiaceae	6.485	0.0390661	0.106474	1	9.58328e-05	5.742e-05	0.000126943
Family_XIII	6.305	0.0427451	0.112836	1	0.000503857	0.00218786	0.0015241
Xanthomonadaceae	6.292	0.0430239	0.112836	1	3.04304e-05	1.9201e-05	7.14644e-05
Caulobacteraceae	6.185	0.0453883	0.116833	1	0.000213017	0.00013431	0.000176097
Muribaculaceae	6.135	0.0465374	0.117613	1	0.368866	0.248802	0.334567
Defluviitaleaceae	6.09803	0.0474057	0.117668	1	4.18377e-05	0.000109509	2.88298e-05
