# Supplementary material for: Therapeutic Effect of Buyang Huanwu Decoction on the Gut Microbiota and Hippocampal Metabolism in a Rat Model of Cerebral Ischemia
Source: Front Cell Infect Microbiol. 2022 Jun 14;12:873096. doi: 10.3389/fcimb.2022.873096 (PMC9237419; doi:10.3389/fcimb.2022.873096)
Supplement: Supplementary file 3 [file Table_3.xlsx]

## Sheet: Sheet1
Abundances of KEGG metabolic pathways of the gut microbiota
OTU	Test-Statistic	P	FDR_P	Bonferroni_P	Con_mean	Mod_mean	BHD_mean	total
Transporters	6.86	0.0323869	0.0456502	1	1.04626e+06	1.55833e+06	1.24162e+06	3846215
DNA repair and recombination proteins	12.395	0.00203451	0.00456202	0.602215	619924	824012	756285	2200220
Ribosome	11.54	0.00311976	0.00607532	0.923448	557154	698886	664233	1.92027e+06
ABC transporters	6.845	0.0326308	0.0457758	1	497723	762223	587789	1.84773e+06
Purine metabolism	13.595	0.00111656	0.00326461	0.330503	489797	659651	599661	1.74911e+06
Peptidases	13.965	0.00092798	0.00305202	0.274682	406524	564612	513694	1.48483e+06
Pyrimidine metabolism	13.095	0.0014337	0.00377435	0.424374	414106	549965	510025	1.4741e+06
Chromosome	13.235	0.00133677	0.0036242	0.395684	332454	465482	419000	1216936
Amino acid related enzymes	12.735	0.00171645	0.00419891	0.508068	309444	422370	389908	1.12172e+06
Amino sugar and nucleotide sugar metabolism	13.415	0.00122171	0.00344407	0.361628	296126	426706	392060	1.11489e+06
Ribosome Biogenesis	12.605	0.00183172	0.00428199	0.542189	294660	404677	366825	1.06616e+06
DNA replication proteins	14.105	0.000865243	0.00301308	0.256112	281065	372881	345526	999472
Transcription factors	9.905	0.00706572	0.0120199	1	247330	417180	314311	978821
Oxidative phosphorylation	14.66	0.000655574	0.00284463	0.19405	244060	363689	343769	951518
Function unknown	14.735	0.000631445	0.00284463	0.186908	236838	386538	319390	942766
Other ion-coupled transporters	15.02	0.000547581	0.00284463	0.162084	233438	381814	321096	936348
Two-component system	9.14	0.010358	0.0163955	1	220268	387999	298359	906626
Methane metabolism	14.105	0.000865243	0.00301308	0.256112	232828	350884	320192	903903
Aminoacyl-tRNA biosynthesis	8.255	0.0161231	0.0239822	1	263107	326192	305168	894467
Arginine and proline metabolism	15.02	0.000547581	0.00284463	0.162084	209301	333600	303180	846081
Chaperones and folding catalysts	15.435	0.000444972	0.00284463	0.131712	217349	326782	297997	842128
Alanine, aspartate and glutamate metabolism	15.68	0.000393669	0.00284463	0.116526	213078	314614	294621	822314
Secretion system	10.665	0.00483197	0.00876484	1	207620	347394	264996	820011
Carbon fixation pathways in prokaryotes	14.735	0.000631445	0.00284463	0.186908	208890	310726	287756	807372
Glycolysis / Gluconeogenesis	12.125	0.00232857	0.00485393	0.689257	218860	301658	269786	790305
Homologous recombination	12.255	0.00218203	0.00466992	0.645881	213580	277916	259408	750904
Starch and sucrose metabolism	14.165	0.000839671	0.00301308	0.248543	187484	280188	259958	727631
Transcription machinery	15.155	0.000511839	0.00284463	0.151504	184942	277776	251210	713928
Energy metabolism	14.915	0.000577097	0.00284463	0.170821	176398	281080	255959	713438
Pyruvate metabolism	13.605	0.00111099	0.00326461	0.328854	179847	279863	247710	707420
Cysteine and methionine metabolism	14.48	0.000717312	0.00286925	0.212324	183003	265652	236365	685021
Translation proteins	12.885	0.00159242	0.00402869	0.471357	187151	258428	231430	677009
Fructose and mannose metabolism	11.085	0.00391672	0.0073844	1	171064	269291	235616	675972
Mismatch repair	13.04	0.00147367	0.00382637	0.436206	183010	242345	224014	649368
Peptidoglycan biosynthesis	12.545	0.0018875	0.0042977	0.558701	181452	241724	220383	643559
Glycine, serine and threonine metabolism	14.735	0.000631445	0.00284463	0.186908	163071	245719	220636	629426
Others	11.265	0.00357961	0.0068803	1	162858	249579	207490	619927
Phenylalanine, tyrosine and tryptophan biosynthesis	13.905	0.000956242	0.00311041	0.283048	153071	229682	212919	595672
Lysine biosynthesis	13.715	0.00105154	0.00326461	0.311256	153172	223645	206811	583628
Galactose metabolism	14.495	0.000711952	0.00286925	0.210738	147862	225085	210546	583493
Pentose phosphate pathway	9.785	0.00750264	0.0126181	1	153689	226870	195283	575841
DNA replication	12.395	0.00203451	0.00456202	0.602215	155138	199634	186622	541395
Membrane and intracellular structural molecules	15.365	0.000460821	0.00284463	0.136403	121932	217456	199401	538789
Replication, recombination and repair proteins	11.285	0.003544	0.00685636	1	144770	208654	175324	528748
Nitrogen metabolism	16.08	0.000322309	0.00284463	0.0954034	128944	213919	185229	528092
Citrate cycle (TCA cycle)	14.54	0.000696112	0.00286179	0.206049	137055	201462	188398	526915
One carbon pool by folate	14.615	0.000670491	0.00284463	0.198465	143427	197149	185853	526428
Valine, leucine and isoleucine biosynthesis	11.54	0.00311976	0.00607532	0.923448	126363	187898	172930	487191
Carbon fixation in photosynthetic organisms	14.255	0.000802724	0.00299993	0.237606	127738	186219	166566	480522
Protein folding and associated processing	15.155	0.000511839	0.00284463	0.151504	120936	191440	165283	477659
Protein export	13.335	0.00127157	0.00348505	0.376386	130110	176074	166375	472560
Porphyrin and chlorophyll metabolism	12.845	0.00162459	0.004041	0.480879	98566	203016	170047	471629
Pantothenate and CoA biosynthesis	15.02	0.000547581	0.00284463	0.162084	118691	177059	164302	460052
Terpenoid backbone biosynthesis	11.585	0.00305035	0.00601935	0.902903	132400	168709	158637	459746
Bacterial secretion system	15.245	0.000489317	0.00284463	0.144838	113899	182459	154804	451161
Histidine metabolism	14.985	0.000557248	0.00284463	0.164945	111322	170780	162866	444968
Translation factors	12.365	0.00206526	0.00456206	0.611316	125243	162423	153915	441581
Butanoate metabolism	10.985	0.00411754	0.00761744	1	113093	170705	143927	427725
Lipid biosynthesis proteins	14.865	0.000591706	0.00284463	0.175145	108659	164816	146796	420271
Cell cycle - Caulobacter	12.935	0.0015531	0.00396309	0.459719	113360	148858	141771	403989
Bacterial motility proteins	6.305	0.0427451	0.0577742	1	98410.2	188094	116237	402741
Glycerophospholipid metabolism	13.505	0.00116796	0.00335646	0.345715	98477.6	148743	132591	379812
RNA degradation	14.735	0.000631445	0.00284463	0.186908	100576	139003	129523	369103
Thiamine metabolism	13.415	0.00122171	0.00344407	0.361628	98195.8	137376	127091	362663
Lipopolysaccharide biosynthesis proteins	15.38	0.000457378	0.00284463	0.135384	80949.4	144507	131612	357069
Nicotinate and nicotinamide metabolism	12.005	0.00247256	0.00511803	0.731879	98533.6	134430	122530	355493
Glyoxylate and dicarboxylate metabolism	14.735	0.000631445	0.00284463	0.186908	80520.2	144249	124091	348860
Propanoate metabolism	12.215	0.00222611	0.00470663	0.658928	90795.4	139141	116849	346785
Pentose and glucuronate interconversions	14	0.000911882	0.00305202	0.269917	77821.2	142231	120716	340768
Folate biosynthesis	15.405	0.000451697	0.00284463	0.133702	82458.1	127036	122084	331578
Base excision repair	14.315	0.000779	0.0029946	0.230584	87776.8	122546	113697	324020
Pores ion channels	15.44	0.000443861	0.00284463	0.131383	70564.6	133161	114241	317966
Fatty acid biosynthesis	13.715	0.00105154	0.00326461	0.311256	79353.4	127863	110293	317509
Nucleotide excision repair	10.22	0.00603608	0.0105099	1	91125.9	113540	106903	311568
Photosynthesis proteins	12.165	0.00228246	0.00479155	0.675609	85082.9	115133	108784	309000
Signal transduction mechanisms	8.54	0.0139818	0.021333	1	84406.8	121385	100856	306648
Photosynthesis	11.705	0.00287271	0.00574542	0.850322	84651	113790	108066	306507
Glycosyltransferases	15.335	0.000467786	0.00284463	0.138465	74606.8	111917	97332.4	283856
Prenyltransferases	12.545	0.0018875	0.0042977	0.558701	79985.8	100601	97064.2	277651
Sporulation	7.235	0.0268497	0.0382092	1	64515.1	117658	90898	273072
Lipopolysaccharide biosynthesis	14.885	0.000585819	0.00284463	0.173402	63699.8	107568	101071	272339
Selenocompound metabolism	11.78	0.00276698	0.0055716	0.819025	72740	101896	89712.1	264348
Drug metabolism - other enzymes	13.835	0.000990303	0.00318619	0.29313	73133.9	98029.1	90452.4	261615
Streptomycin biosynthesis	15.485	0.000433985	0.00284463	0.12846	66458.6	98196.4	94992.1	259647
Glycerolipid metabolism	9.335	0.00939573	0.0153654	1	69891	100178	87760	257829
Tyrosine metabolism	13.595	0.00111656	0.00326461	0.330503	66596.9	97155.8	82866	246619
Cytoskeleton proteins	10.655	0.00485619	0.00876484	1	67411	92050.9	82840.8	242303
Bacterial chemotaxis	6.665	0.0357037	0.0493846	1	54207	91747.2	64100.5	210055
Ubiquinone and other terpenoid-quinone biosynthesis	14.915	0.000577097	0.00284463	0.170821	49889	82721.9	73331.8	205943
C5-Branched dibasic acid metabolism	10.985	0.00411754	0.00761744	1	51861.1	81160.2	71411.1	204432
Riboflavin metabolism	14.595	0.00067723	0.00284463	0.20046	51743.5	76716.2	69280.8	197740
Protein kinases	10.985	0.00411754	0.00761744	1	46094.5	81707.9	62858.5	190661
Sulfur metabolism	15.765	0.000377289	0.00284463	0.111677	44793.6	75592.1	66282.4	186668
Flagellar assembly	7.415	0.0245388	0.0350893	1	43588	86455	53655.5	183698
Valine, leucine and isoleucine degradation	14.015	0.000905068	0.00305202	0.2679	43704.6	68683.8	59602.8	171991
Other transporters	16.415	0.000272601	0.00284463	0.08069	38404.1	72614.5	56929.5	167948
Polyketide sugar unit biosynthesis	15.605	0.000408712	0.00284463	0.120979	41368.1	64031.6	61719.9	167120
Fatty acid metabolism	6.255	0.0438272	0.0589675	1	45360.6	67344.9	53242.2	165948
beta-Alanine metabolism	15.405	0.000451697	0.00284463	0.133702	37079.5	66921.9	60636.8	164638
Glutathione metabolism	13.115	0.00141943	0.00377435	0.420151	42986	66946	53423.4	163355
Vitamin B6 metabolism	15.435	0.000444972	0.00284463	0.131712	41262.9	63123.5	57343.9	161730
Peroxisome	12.285	0.00214954	0.00466992	0.636265	41801.2	57978.9	55090.8	154871
Inorganic ion transport and metabolism	15.36	0.000461975	0.00284463	0.136745	32177.4	67889.8	54114.6	154182
Restriction enzyme	12.795	0.00166572	0.00410877	0.493052	40791.2	57745.4	54450.4	152987
Amino acid metabolism	14.235	0.000810791	0.00299993	0.239994	35311	61194.2	54584	151089
Sulfur relay system	12.26	0.00217658	0.00466992	0.644268	32145	64671.2	49752.2	146568
Cell motility and secretion	13.985	0.000918747	0.00305202	0.271949	37234.9	53985	48753.1	139973
Phenylalanine metabolism	15.095	0.000527427	0.00284463	0.156118	29016.6	53205.5	45099.8	127322
D-Glutamine and D-glutamate metabolism	12.86	0.00161245	0.004041	0.477285	34878.5	45470.9	43386.4	123736
Biotin metabolism	15.365	0.000460821	0.00284463	0.136403	26318.5	48172.9	46175.9	120667
Tryptophan metabolism	13.625	0.00109994	0.00326461	0.325582	28909.9	48673.4	40484	118067
Tuberculosis	13.22	0.00134683	0.0036242	0.398662	32778.2	42669.2	39998.1	115446
Carbohydrate metabolism	10.955	0.00417977	0.00768454	1	24832.2	43731	35522.1	104085
Plant-pathogen interaction	10.085	0.00645758	0.0111131	1	27236.1	40053.5	34490.5	101780
Naphthalene degradation	12.245	0.00219297	0.00466992	0.649118	28894.4	38818.4	33895.6	101608
Toluene degradation	14.105	0.000865243	0.00301308	0.256112	26587.4	37656.5	35734.5	99978.4
Novobiocin biosynthesis	15.435	0.000444972	0.00284463	0.131712	24498.1	37865.4	34443.9	96807.4
Taurine and hypotaurine metabolism	15.44	0.000443861	0.00284463	0.131383	25631	36294.2	34557.8	96483
RNA transport	9.485	0.00871683	0.0144144	1	24601	36407.5	32725.2	93733.8
Aminobenzoate degradation	8.72	0.0127784	0.0199074	1	24713.2	36258.6	32162.8	93134.6
Lysine degradation	12.695	0.00175112	0.00421408	0.518331	20629.1	40140.2	30350.8	91120.1
Lipid metabolism	12.635	0.00180445	0.00428199	0.534117	20168.1	36887.2	29472	86527.4
PPAR signaling pathway	9.245	0.00982819	0.015897	1	24044.9	30907	28854.6	83806.5
Polycyclic aromatic hydrocarbon degradation	11.115	0.00385841	0.00732109	1	23309	29591.4	28630.8	81531.1
Biosynthesis of unsaturated fatty acids	14.58	0.000682328	0.00284463	0.201969	19014.4	36510.2	25982.2	81506.9
Tropane, piperidine and pyridine alkaloid biosynthesis	16.08	0.000322309	0.00284463	0.0954034	19870.6	32799.4	28564.5	81234.5
Glutamatergic synapse	16.08	0.000322309	0.00284463	0.0954034	20421.4	31165.1	28451	80037.5
Metabolism of cofactors and vitamins	14.615	0.000670491	0.00284463	0.198465	17402.5	33524.8	26930.1	77857.4
Ascorbate and aldarate metabolism	13.625	0.00109994	0.00326461	0.325582	15239	34068.8	25842.6	75150.4
Inositol phosphate metabolism	12.245	0.00219297	0.00466992	0.649118	19389.9	29827.9	25786.1	75003.9
Tetracycline biosynthesis	9.14	0.010358	0.0163955	1	17163.6	31805.4	25612.8	74581.8
Cell division	15.38	0.000457378	0.00284463	0.135384	16431.4	27465	27047.5	70943.9
Limonene and pinene degradation	13.335	0.00127157	0.00348505	0.376386	16429.6	29039.1	24037	69505.8
Epithelial cell signaling in Helicobacter pylori infection	15.005	0.000551703	0.00284463	0.163304	16276.1	26983.9	24310.8	67570.8
Biosynthesis of ansamycins	7.605	0.0223149	0.0323785	1	17702.9	27877.2	21766.2	67346.4
Phosphatidylinositol signaling system	14.435	0.000733634	0.00289541	0.217156	16741.8	25247.1	23514	65502.9
Adipocytokine signaling pathway	6.935	0.0311949	0.0441804	1	17649.4	22375.6	21700.1	61725.1
Cellular antigens	11.115	0.00385841	0.00732109	1	15257.5	21597.6	20480.8	57335.9
Protein processing in endoplasmic reticulum	15.605	0.000408712	0.00284463	0.120979	13694.4	22102.8	21193.1	56990.2
Biosynthesis of vancomycin group antibiotics	15.165	0.000509286	0.00284463	0.150749	14203.2	21027.4	20207.9	55438.5
Vibrio cholerae pathogenic cycle	13.58	0.00112497	0.00326461	0.332991	13277.6	23334.8	18270.6	54883
Insulin signaling pathway	11.655	0.00294543	0.00585133	0.871848	12131.4	21097.1	17240.1	50468.6
Bisphenol degradation	9.245	0.00982819	0.015897	1	11561.1	18770.1	17058.9	47390.1
Zeatin biosynthesis	14.945	0.000568505	0.00284463	0.168278	12851.5	17389.9	16124.1	46365.5
Geraniol degradation	15.44	0.000443861	0.00284463	0.131383	9122.62	20137	14802.1	44061.8
Isoquinoline alkaloid biosynthesis	16.64	0.000243596	0.00284463	0.0721044	10330.8	17666.1	15484.5	43481.4
Primary immunodeficiency	10.46	0.00535352	0.00948888	1	11951.5	15459	14386.2	41796.8
Biosynthesis and biodegradation of secondary metabolites	13.58	0.00112497	0.00326461	0.332991	7636	19702.5	14277.8	41616.2
Alzheimer's disease	9.215	0.00997673	0.0159628	1	11472.6	15465	14045.8	40983.4
Linoleic acid metabolism	9.395	0.00911804	0.0149941	1	10248.4	15797.2	14760.5	40806.1
Pathways in cancer	14.345	0.000767402	0.00298883	0.227151	9929.25	15482.6	13757.1	39169
Nitrotoluene degradation	12.38	0.00204983	0.00456202	0.606749	6014.25	18881.8	13862.6	38758.6
Type II diabetes mellitus	14.255	0.000802724	0.00299993	0.237606	10491.1	14189.8	12775.8	37456.6
Ethylbenzene degradation	10.355	0.00564209	0.00988201	1	9163.88	13838.2	12270.9	35273
Proteasome	8.295	0.0158039	0.0237459	1	9894.12	12807.8	11709.5	34411.4
Lipoic acid metabolism	9.62	0.00814786	0.0136258	1	8679.62	12864.5	12574.1	34118.2
Phosphonate and phosphinate metabolism	10.745	0.00464251	0.00848261	1	7772.75	13562	11885.4	33220.1
NOD-like receptor signaling pathway	15.54	0.000422213	0.00284463	0.124975	7916.5	13137.1	11733.1	32786.8
Prostate cancer	15.665	0.000396633	0.00284463	0.117403	7580.12	13111.1	11891.5	32582.8
Pertussis	15.44	0.000443861	0.00284463	0.131383	3819.12	17861.4	10387.2	32067.8
Antigen processing and presentation	15.5468	0.000420789	0.00284463	0.124553	7552.62	12651.2	11543.6	31747.5
Progesterone-mediated oocyte maturation	15.5468	0.000420789	0.00284463	0.124553	7552.62	12651.2	11543.6	31747.5
Glycan biosynthesis and metabolism	15.405	0.000451697	0.00284463	0.133702	6406	14348	10799.2	31553.2
Protein digestion and absorption	10.535	0.00515649	0.00925042	1	8214	11449	11347.9	31010.9
Arachidonic acid metabolism	8.955	0.0113618	0.0178888	1	6583.75	12574.4	8897.38	28055.5
Huntington's disease	12.695	0.00175112	0.00421408	0.518331	5172.88	9827.12	8566.88	23566.9
Retinol metabolism	6.665	0.0357037	0.0493846	1	6470.25	9930.25	6998	23398.5
Penicillin and cephalosporin biosynthesis	9.215	0.00997673	0.0159628	1	4995.12	8065.38	7873.88	20934.4
Biosynthesis of siderophore group nonribosomal peptides	15.315	0.000472487	0.00284463	0.139856	3057.88	11301.9	5822.75	20182.5
Caprolactam degradation	8.72	0.0127784	0.0199074	1	3274.25	10002.9	5148.5	18425.6
Proximal tubule bicarbonate reclamation	13.9911	0.000915957	0.00305202	0.271123	4090.75	6951.25	6456	17498
Amyotrophic lateral sclerosis (ALS)	15.035	0.00054349	0.00284463	0.160873	3628.12	7305.88	6270.12	17204.1
Germination	8.375	0.0151842	0.0230488	1	3056	6738.5	5476.38	15270.9
Electron transfer carriers	8.705	0.0128746	0.0199522	1	1798.25	8802	3536.38	14136.6
Steroid hormone biosynthesis	13.335	0.00127157	0.00348505	0.376386	2038.62	6311.5	5432.75	13782.9
Atrazine degradation	8.255	0.0161231	0.0239822	1	1715.12	5048.88	3569.12	10333.1
Styrene degradation	6.405	0.0406604	0.0552087	1	2109.12	4404.38	3189.38	9702.88
Amoebiasis	12.965	0.00152998	0.00393804	0.452874	853.375	2998.12	2479.5	6331
alpha-Linolenic acid metabolism	11.94	0.00255424	0.00517846	0.756055	578	3252.62	1425.38	5256
Prion diseases	14.1111	0.000862593	0.00301308	0.255328	480.125	2094	1096.75	3670.88
Fluorobenzoate degradation	8.34	0.0154523	0.0233361	1	485.875	1493.75	800.25	2779.88
Non-homologous end-joining	7.605	0.0223149	0.0323785	1	602.125	979.125	941.75	2523
RIG-I-like receptor signaling pathway	10.1376	0.00629007	0.0108881	1	245	687.375	341.5	1273.88
Bladder cancer	14.6013	0.000675083	0.00284463	0.199825	80.125	887.5	294.125	1261.75
Ether lipid metabolism	13.74	0.00103848	0.00326461	0.307389	175	515.375	388.5	1078.88
Bacterial invasion of epithelial cells	15.1782	0.000505937	0.00284463	0.149757	14.75	626.125	207.375	848.25
Indole alkaloid biosynthesis	6.73589	0.0344603	0.0481144	1	31	68.25	46.875	146.125
Renin-angiotensin system	9.60047	0.00822782	0.0136822	1	40.125	31.125	53.625	124.875
Vibrio cholerae infection	15.2736	0.000482371	0.00284463	0.142782	16.625	65.625	12.5	94.75
Biosynthesis of type II polyketide backbone	9.80573	0.00742526	0.0125593	1	6.75	6.375	14.125	27.25
Biosynthesis of 12-, 14- and 16-membered macrolides	10.4642	0.00534219	0.00948888	1	7.125	5.25	13.5	25.875
Shigellosis	11.9713	0.00251459	0.00516888	0.744319	0.875	21.375	3.125	25.375
Systemic lupus erythematosus	8.17152	0.0168104	0.0248794	1	3.625	10.25	9.25	23.125
Pathogenic Escherichia coli infection	7.82491	0.0199914	0.0294401	1	0.75	12	4.75	17.5
Endocytosis	12.5833	0.00185167	0.00428199	0.548095	3.25	4.25	1.25	8.75
Fc gamma R-mediated phagocytosis	12.5833	0.00185167	0.00428199	0.548095	3.25	4.25	1.25	8.75
GnRH signaling pathway	12.5833	0.00185167	0.00428199	0.548095	3.25	4.25	1.25	8.75
Neuroactive ligand-receptor interaction	7.70714	0.0212039	0.0310711	1	0.875	0.625	1.625	3.125
Chronic myeloid leukemia	6.54545	0.0379029	0.0517017	1	0	2.5	0	2.5
Notch signaling pathway	6.54545	0.0379029	0.0517017	1	0	2.5	0	2.5
Wnt signaling pathway	6.54545	0.0379029	0.0517017	1	0	2.5	0	2.5
Leishmaniasis	7.54507	0.0229938	0.0330396	1	0.5	1.5	0.375	2.375
VEGF signaling pathway	7.54507	0.0229938	0.0330396	1	0.5	1.5	0.375	2.375
Leishmaniasis	0.0229938	0.0330396	1	0.5	1.5	0.375
VEGF signaling pathway	0.0229938	0.0330396	1	0.5	1.5	0.375
Flagellar assembly	0.0245388	0.0350893	1	43588	86455	53655.5
Sporulation	0.0268497	0.0382092	1	64515.1	117658	90898
Adipocytokine signaling pathway	0.0311949	0.0441804	1	17649.4	22375.6	21700.1
Transporters	0.0323869	0.0456502	1	1.04626e+06	1.55833e+06	1.24162e+06
ABC transporters	0.0326308	0.0457758	1	497723	762223	587789
Indole alkaloid biosynthesis	0.0344603	0.0481144	1	31	68.25	46.875
Bacterial chemotaxis	0.0357037	0.0493846	1	54207	91747.2	64100.5
Retinol metabolism	0.0357037	0.0493846	1	6470.25	9930.25	6998
Chronic myeloid leukemia	0.0379029	0.0517017	1	0	2.5	0
Notch signaling pathway	0.0379029	0.0517017	1	0	2.5	0
Wnt signaling pathway	0.0379029	0.0517017	1	0	2.5	0
Styrene degradation	0.0406604	0.0552087	1	2109.12	4404.38	3189.38
Bacterial motility proteins	0.0427451	0.0577742	1	98410.2	188094	116237
Fatty acid metabolism	0.0438272	0.0589675	1	45360.6	67344.9	53242.2
Sesquiterpenoid biosynthesis	0.0480572	0.0643662	1	3	2.75	5.25
Ribosome biogenesis in eukaryotes	0.0501619	0.0668825	1	11804.6	14180.1	12944
Ion channels	0.0548858	0.0728529	1	6038.12	3987.5	3547.75
Chloroalkane and chloroalkene degradation	0.055161	0.0728913	1	31802.9	44334.5	37963.2
Betalain biosynthesis	0.0563808	0.0741721	1	37.375	73.75	55
RNA polymerase	0.0582798	0.076331	1	38221.1	45566.6	43068.9
D-Alanine metabolism	0.0594571	0.07753	1	26073	31513.5	28738.4
Hematopoietic cell lineage	0.0654697	0.0849957	1	0.25	0.125	0.875
Fatty acid elongation in mitochondria	0.0706575	0.0913302	1	2.75	7.75	6.5
Staphylococcus aureus infection	0.0711831	0.0916095	1	7830	3740.88	4676.75
Carbohydrate digestion and absorption	0.0718985	0.0921297	1	3742.38	4989.75	3400.62
Caffeine metabolism	0.0869004	0.110873	1	21.25	25.875	31.75
Pancreatic secretion	0.0962373	0.122259	1	2.5	1.875	3.375
Influenza A	0.112759	0.142636	1	129.75	158.125	177.125
Steroid biosynthesis	0.12726	0.160294	1	111.375	100.25	141.875
Viral myocarditis	0.129474	0.162391	1	128.875	157.5	175.5
G protein-coupled receptors	0.132074	0.164953	1	4.75	4.625	2
Chagas disease (American trypanosomiasis)	0.137724	0.171099	1	1212.75	940	373.875
Colorectal cancer	0.138729	0.171099	1	128.125	156.75	174.5
Toxoplasmosis	0.138729	0.171099	1	128.125	156.75	174.5
Parkinson's disease	0.146607	0.180065	1	687.25	1143	1048
p53 signaling pathway	0.148328	0.180829	1	132.125	159.25	177
Small cell lung cancer	0.148451	0.180829	1	128.625	158.25	174.875
Cardiac muscle contraction	0.15545	0.188578	1	557.375	984.5	860.375
Circadian rhythm - plant	0.156466	0.189036	1	63.125	56.25	76.5
Xylene degradation	0.203403	0.24377	1	9862.5	11090.5	8357.25
Various types of N-glycan biosynthesis	0.203416	0.24377	1	72.625	212.5	155
Bacterial toxins	0.205461	0.245227	1	25156.5	29846.6	28469.4
Apoptosis	0.209076	0.248541	1	648.625	461.625	597.125
Photosynthesis - antenna proteins	0.211433	0.250336	1	2.5	10.625	13.25
Melanogenesis	0.212334	0.250402	1	6	5.375	7.625
Mineral absorption	0.219259	0.257543	1	1817.25	2860.25	2228.25
Meiosis - yeast	0.229351	0.268332	1	532.5	703.125	629.5
African trypanosomiasis	0.236336	0.275415	1	1269.12	1044.12	495.75
Synthesis and degradation of ketone bodies	0.247214	0.286962	1	8517	8133.25	6600.5
Cytochrome P450	0.274973	0.317938	1	3.125	2.625	4.125
Flavonoid biosynthesis	0.289384	0.333299	1	707.125	1024	1008.25
Isoflavonoid biosynthesis	0.304515	0.348552	1	9	6.625	7.5
Dioxin degradation	0.304983	0.348552	1	11500.9	12685.1	9509.75
Glycosylphosphatidylinositol(GPI)-anchor biosynthesis	0.367879	0.418075	1	0	0.125	0
Carotenoid biosynthesis	0.36864	0.418075	1	348.375	349.625	408
Benzoate degradation	0.370649	0.418748	1	42744.5	52604	43324.2
Nucleotide metabolism	0.379083	0.426649	1	10315.8	15176.2	10865.5
Glycosphingolipid biosynthesis - lacto and neolacto series	0.419757	0.470636	1	8.375	44	17.75
Calcium signaling pathway	0.461991	0.516035	1	0.375	0.75	1
Adherens junction	0.478919	0.517372	1	0.75	0.75	1
Arrhythmogenic right ventricular cardiomyopathy (ARVC)	0.478919	0.517372	1	0.75	0.75	1
Dilated cardiomyopathy (DCM)	0.478919	0.517372	1	0.75	0.75	1
Focal adhesion	0.478919	0.517372	1	0.75	0.75	1
Leukocyte transendothelial migration	0.478919	0.517372	1	0.75	0.75	1
Phagosome	0.478919	0.517372	1	0.75	0.75	1
Phototransduction - fly	0.478919	0.517372	1	0.75	0.75	1
Regulation of actin cytoskeleton	0.478919	0.517372	1	0.75	0.75	1
Tight junction	0.478919	0.517372	1	0.75	0.75	1
1,1,1-Trichloro-2,2-bis(4-chlorophenyl)ethane (DDT) degradation	0.484169	0.521142	1	93.25	174.75	147.375
mRNA surveillance pathway	0.491042	0.526625	1	3.375	2.5	3.5
Phosphotransferase system (PTS)	0.532592	0.568066	1	75408.1	116680	80262.9
Aldosterone-regulated sodium reabsorption	0.539279	0.568066	1	1.625	1.25	1.75
Endocrine and other factor-regulated calcium reabsorption	0.539279	0.568066	1	1.625	1.25	1.75
Gastric acid secretion	0.539279	0.568066	1	1.625	1.25	1.75
Salivary secretion	0.539279	0.568066	1	1.625	1.25	1.75
Glycosaminoglycan biosynthesis - chondroitin sulfate	0.592901	0.622336	1	0	0.125	0.125
Chlorocyclohexane and chlorobenzene degradation	0.632864	0.661935	1	2749.12	3445.62	2631.88
Biosynthesis of type II polyketide products	0.649283	0.675616	1	4.5	6.625	5.875
Drug metabolism - cytochrome P450	0.650509	0.675616	1	5444	9795.38	5930.88
Metabolism of xenobiotics by cytochrome P450	0.675366	0.697842	1	5435.88	9929.5	5889.12
Clavulanic acid biosynthesis	0.676624	0.697842	1	1.875	1.375	1.75
Bile secretion	0.727967	0.748188	1	87.625	247.375	72.5
Ubiquitin system	0.80697	0.826516	1	1544.88	2261.12	1233.25
Transcription related proteins	0.810584	0.827355	1	1971.75	2778.25	1830.25
D-Arginine and D-ornithine metabolism	0.816686	0.830719	1	586.375	651.5	487
Renal cell carcinoma	0.82078	0.832024	1	2248	2670.62	2038.62
Stilbenoid, diarylheptanoid and gingerol biosynthesis	0.884706	0.893764	1	502.75	536.625	609.25
Vasopressin-regulated water reabsorption	0.949306	0.955764	1	2.125	2	2.25
Basal transcription factors	0.973449	0.976749	1	97.5	106.25	69.75
Flavone and flavonol biosynthesis	0.982652	0.982652	1	1665.25	1657.88	1813.38
